# Supplementary material for: SARS-CoV-2 Spike Protein and Its Receptor Binding Domain Promote a Proinflammatory Activation Profile on Human Dendritic Cells
Source: Cells. 2021 Nov 23;10(12):3279. doi: 10.3390/cells10123279 (PMC8699033; doi:10.3390/cells10123279)
Supplement: Supplementary file 1 [file cells-10-03279-s001.zip]

Archive with 1 entries (1 files):
- cells-1437380 - suppl. material - updated file.pdf
